# Supplementary material for: CasCADE: Cas-CRISPR Automated Design and Evaluation for targeted gRNA detection assays
Source: Microbiol Spectr. 2026 Apr 30;14(6):e02920-25. doi: 10.1128/spectrum.02920-25 (PMC13227998; doi:10.1128/spectrum.02920-25)
Supplement: Table S1 — Supplementary guide designs. [file spectrum.02920-25-s0001.xlsx]

## Sheet: Sheet1
Table S1: Supplementary Guide Designs
Target	Guide ID	# records used in design	Guide	Scaffold+Guide	Amount tested (total copies)	Average Noramlized RFU Value
A. precatorius	a_precatorius	14	CACUGAACGUAUAGACCCAU	UAAUUUCUACUAAGUGUAGAUCACUGAACGUAUAGACCCAU	150000	4509
B. mallei & psuedomallei	b_mallei_1	68	GUCUCUAUGGAAUCACUGCG	UAAUUUCUACUAAGUGUAGAUGUCUCUAUGGAAUCACUGCG	500000	9511
B. mallei & psuedomallei	b_mallei_2	68	AUGGCCAAUCCUGCAGAAUC	UAAUUUCUACUAAGUGUAGAUAUGGCCAAUCCUGCAGAAUC	500000	3031
Pan-Candida genus	candida_1	16	UGUUCUCCAUGAGUCCCCCU	UAAUUUCUACUAAGUGUAGAUUGUUCUCCAUGAGUCCCCCU	1000000	27330
Pan-Candida genus	candida_2	16	ACUUCACGUUCGGUUCAUCC	UAAUUUCUACUAAGUGUAGAUACUUCACGUUCGGUUCAUCC	500000	6040
K. aerogenes	k_aerogenes_1	99	CAUUUUCAAAGCCGCCGGAA	UAAUUUCUACUAAGUGUAGAUCAUUUUCAAAGCCGCCGGAA	500000	2128
K. aerogenes	k_aerogenes_2	99	GCCAGACCGAUGUUAAACCU	UAAUUUCUACUAAGUGUAGAUGCCAGACCGAUGUUAAACCU	500000	3953
K. aerogenes	k_aerogenes_3	99	UAGAGAAUGACAGACGGCUU	UAAUUUCUACUAAGUGUAGAUUAGAGAAUGACAGACGGCUU	1000000	15026
K. pneumoniae	k_pneumoniae_1	529	AUCGCAUCAAACUCUUCGGU	UAAUUUCUACUAAGUGUAGAUAUCGCAUCAAACUCUUCGGU	1000000	6338
K. pneumoniae	k_pneumoniae_2	529	AUCAAUUGGUCGCAGGUUCG	UAAUUUCUACUAAGUGUAGAUAUCAAUUGGUCGCAGGUUCG	1000000	20609
P. falciparum	p_falciparum _1	18	GAUACUUCGAACGCAUGACC	UAAUUUCUACUAAGUGUAGAUGAUACUUCGAACGCAUGACC	1000000	6597
P. falciparum	p_falciparum _2	18	AUAAGACCAAAUUGAGGCGG	UAAUUUCUACUAAGUGUAGAUAUAAGACCAAAUUGAGGCGG	1000000	7599
P. aeruginosa	p_aeruginosa	1583	UCUAUCGCGGUGAUUUGUCG	UAAUUUCUACUAAGUGUAGAUUCUAUCGCGGUGAUUUGUCG	500000	11206
Ricinus communis	r_communis	51	GACCUACGAUACGCACUAUG	UAAUUUCUACUAAGUGUAGAUGACCUACGAUACGCACUAUG	350000	20463
V. vulnificus	v_vulnificus	54	UUUUGGAGCUGUUUACUGGC	UAAUUUCUACUAAGUGUAGAUUUUUGGAGCUGUUUACUGGC	500000	5733
